# Supplementary material for: Full-Length Dystrophin Restoration via Targeted Exon Addition in DMD-Patient Specific iPSCs and Cardiomyocytes
Source: Int J Mol Sci. 2022 Aug 16;23(16):9176. doi: 10.3390/ijms23169176 (PMC9409156; doi:10.3390/ijms23169176)
Supplement: Supplementary file 1 [file ijms-23-09176-s001.zip]

Archive with 5 entries (4 files):
- Supplementary Video/
- Supplementary Video/Video S1-Rn14-iCM-Day11.mp4
- Supplementary Video/Video S2-hiCM-Day11.mp4
- Supplementary Video/Video S3-DMD-iCM-Day11.mp4
- supplementary.pdf
